# Supplementary material for: Trypanosoma cruzi amastigotes that persist in the colon during chronic stage murine infections have a reduced replication rate
Source: Open Biol. 2020 Dec 16;10(12):200261. doi: 10.1098/rsob.200261 (PMC7776577; doi:10.1098/rsob.200261)
Supplement: Table S1 [file rsob200261supp2.xlsx]

## Sheet: Data relating to fig. 1
			Data relating to fig. 1 (A)																								Data relating to fig. 1 (B)
				Control				5µM Violet Cell tracer				10µM Violet Cell tracer															Control			10 µM Violet Tracer
				Total Cells	Infected Cells	% inf		Total Cells	Infected Cells	% inf		Total Cells	Infected Cells	% inf													24h	48h	72h	24h	48h	72h
																											1	1	7	1	1	16
				43	12	27.907		111	6	5.40541		65	7	10.7692													4	1	29	7	1	10
				35	9	25.7143		113	9	7.9646		86	8	9.30233													4	5	4	2	1	2
				49	10	20.4082		126	7	5.55556		95	10	10.5263													2	1	1	1	3	1
				27	4	14.8148		115	11	9.56522		112	8	7.14286													4	1	1	2	2	1
				63	15	23.8095		114	7	6.14035		92	10	10.8696													1	1	3	1	1	2
				59	16	27.1186		110	15	13.6364		77	8	10.3896													4	2	17	1	2	2
				77	11	14.2857		107	11	10.2804		100	8	8													5	1	16	2	4	1
				89	14	15.7303		133	15	11.2782		112	8	7.14286													1	1	4	1	3	1
				77	22	28.5714		170	13	7.64706		132	15	11.3636													1	1	2	1	1	1
				83	7	8.43373		132	9	6.81818		108	12	11.1111													2	1	11	1	2	1
				71	13	18.3099		123	12	9.7561		115	9	7.82609													1	3	17	2	1	2
				41	10	24.3902		88	7	7.95455		94	11	11.7021													2	5	6	1	2	2
				112	17	15.1786		80	3	3.75		79	9	11.3924													3	4	8	1	1	1
				107	25	23.3645		114	4	3.50877		62	7	11.2903													2	1	6	1	2	1
				53	13	24.5283		132	9	6.81818		85	7	8.23529													2	1	3	1	1	1
				79	27	34.1772		118	6	5.08475		95	7	7.36842													3	4	6	1	2	1
				56	12	21.4286		124	4	3.22581		102	8	7.84314													2	2	11	1	1	1
				60	15	25		108	6	5.55556		84	5	5.95238													6	4	50	1	1	8
				74	20	27.027		104	9	8.65385		97	2	2.06186													2	4	4	1	1	6
				47	18	38.2979		106	9	8.49057		103	9	8.73786		Normality assessed through Shapario-Wilks normality test											4	4	12	1	1	11
				135	21	15.5556		105	14	13.3333		76	4	5.26316		Significant difference assessed by one-way ANOVA with a post hoc Tukeys comparison of means											2	1	4	2	1	1
				98	16	16.3265		133	8	6.01504		42	4	9.52381													2	2	30	1	1	15			Normality assessed through Shapario-Wilks normality test
				96	22	22.9167		126	14	11.1111		38	4	10.5263													2	2	38	1	1	8			Significant difference assessed by a rank sum test of schochastic differences
				107	18	16.8224		132	17	12.8788		62	11	17.7419													1	2	3	1	1	1
				120	14	11.6667		76	9	11.8421		112	7	6.25													1	4	8	2	2	2
				129	34	26.3566		57	8	14.0351		103	5	4.85437													2	4	8	1	1	2
				130	27	20.7692		90	10	11.1111		136	9	6.61765													5	8	4	1	1	2
				86	24	27.907		99	6	6.06061		133	8	6.01504													1	6	6	1	1	2
								104	15	14.4231		133	12	9.02256													1	1	20	1	1	6
								105	9	8.57143		52	4	7.69231													2	8	15	2	1	8
								84	3	3.57143		75	3	4													2	1	29	1	5	1
								54	3	5.55556		120	7	5.83333													4	17	10	1	1	1
								94	7	7.44681		54	7	12.963													2	8	4	2	4	1
								100	5	5		45	4	8.88889													1	16	1	2	1	1
								94	4	4.25532		45	4	8.88889													1	3	27	1	3	5
												116	10	8.62069													2	2	18	4	3	8
												153	17	11.1111													3	21	2	4	1	6
												118	13	11.0169													4	8	4	4	1	2
												144	8	5.55556													4	4	4	1	1	1
												118	7	5.9322													5	7	5	8	1	2
												70	9	12.8571													1	7	16	1	1	2
																											2	7	19	1	1	1
																											1	1	9	1	2	2
																											2	3	9	1	1	4
																											1	5	9	3	1	1
																											1	6	8	3	1	2
																											3	1	15	1	1	8
																											2	4	30	1	1	2
																											2	4	8	2	1	1
																											6	5	2	1	2	2
																											2	1	4	2	4	1
																											1	10	29	1	1	1
																											2	9	27	2	2	1
																											1	1	32	3	1	4
																											4	1	3	1	1	1
																											5	1	6	2	1	1
																											2	1	18	2	1	1
																											4	1	4	1	1	1
																											4	6	1	1	1	1
																											5	6	7	1	2	1
																											1	6	4	1	1	1
																											2	2	4	1	1	2
																											2	1	1	1	1	1
																											5	2	17	1	1	1
																											2	8	2	1	2	6
																											2	2	1	2	1	5
																											1	4	1	1	1	1
																											2	13	1	3	1	5
																											6	4	1	1	1	1
																											1	4	1	1	1	1
																											1	1	1	1	1	2
																											1	25	4	1	1	1
																											1	3	28	1	1	15
																											1	1	1	1	1	1
																											2	1	9	1	1	1
																											2	1	6	1	1	1
																											2	4	3	4	1	1
																											2	2	4	3	1	1
																											2	7	5	1	2	7
																											2	1	2	1	1	22
																											4	7	26	1	1	1
																											3	7	6	1	1	1
																											2	3	15	1	1	5
																											5	8	1	1	1	4
																											1	1	1	1	1	1
																											8	1	1	1	1	1
																											4	4	2	1	2	2
																											8	11	2	1	2	1
																											1	6	10	2	1	1
																											1	4	15	1	1	3
																											2	1	6	3	1	7
																											1	4	16	1	1	12
																											8	3	1	2	1	4
																											2	5	14	3	1	1
																											1	1	2	1	1	2
																											1	2	2	1	1	1
																											2	2	2	1	2	1
																											2	4	9	1	1	2
																											1	1	15	1	1	1
																											1	2	9	1	1	1
																											7	2	9	1	1	1
																											3	2	2	1	1	2
																											1	1	5	1	1	1
																											2	1	1	4	1	1
																											7	8	3	1	1	1
																											1	1	12	1	1	1
																											1	1	31	1	2	1
																											8	3	10	1	1	12
																											4	2	4	1	1	1
																											4	7	3	2	1	1
																											2	1	1	1	2	1
																											4	1	9	1	1	1
																											1	4	2	1	2	1
																											3	1	58	1	2	2
																											1	4	2	1	1	1
																											1	4	11	1	1	1
																											2	4	2	2	1	1
																											4	4	1	1	1	1
																											1	6	2	2	1	1
																											6	1	12	1	1	1
																											8	1	1	2	1	1
																											1	5	10	2	1	1
																											1	4	1	1	1	2
																											6	1	2	2	1	2
																											3	1	2	1	1	3
																											3	2	2	1	1	3
																											1	1	4	1	1	2
																											4	6	14	2	1	1
																											8	2	29	1	4	1
																											1	6	1	1	2	1
																											1	4	4	2	1	1
																											2	2	4	2	1	1
																											2	1	4	2	1	1
																											2	1	4	1	1	1
																											1	1	2	1	1	4
																											4	3	2	1	1	12
																											1	9	3	1	2	14
																											4	1	11	1	1	1
																											4	9	2	1	1	1
																											2	7	13	3	1	1
																											4	1	2	2	2	1
																											4	1	1	3	1	1
																											3	4	4	1	2	1
																											5	5	2	1	1	1
																											3	3	4	1	1	1
																											2	8	2	1	1	1
																											1	1	11	1	1	1
																											2	1	10	1	2	2
																											1	1	19	1	1	1
																											3	1	12	2	2	2
																											8	1	27	1	1	1
																											4	1	26	1	1	1
																											1	6	13	1	1	1
																											4	4	4	1	1	2
																											2	8	3	1	1	1
																											6	1	4	2	2	1
																											1	2	2	1	1	1
																											6	4	5	1	1	1
																											1	6	2	1	1	1
																											5	7	13	2	1	1
																											1	1	7	1	1	4
																											2	1	8	1	1	1
																											5	4	19	2	1	2
																											6	3	4	1	1	6
																											4	8	20	1	3	7
																											2	3	9	2	1	1
																											1	5	12	1	1	1
																											2	1	5	2	1	1
																											1	8	6	1	1	1
																											2	16	5	1	1	1
																											2	2	13	1	1	1
																											9	2	16	1	1	1
																											1	2	14	1	1	1
																											4	2	12	2	1	1
																											1	3	5	2	1	1
																											1	3	4	2	1	1
																											1	1	8	1	1	1
																											1	4	1	3	2	1
																											6	1	12	1	6	1
																											1	7	2	1	1	1
																											2	1	1	1	1	1
																											8	1	2	2	1	1
																											4	1	12	4	1	1
																											1	14	20	1	1	1
																											1	2	6	1	1	1
																											2	2	17	1	1	4
																											1	1	8	1	1	1
																											1	8	1	1	1	1
																											3	14	4	1	1	16
																											1	1	3	1	1	2
																											4	8	16	1	1	10
																											1	1	8	2	1	12
																											2	1	16	2	1	2
																											2	1	4	1	1	8
																											3	4	29	1	1	1
																											4	1	5	1	1	1
																											3	4	2	1	1	1
																											3	1	59	1	1	2
																											2	8	7	3	2	1
																											1	4	1	2	1	1
																											1	8	8	1	1	1
																											7	5	1	1	1	1
																											2	11	16	1	1	1
																											3	4	10	1	4	1
																											5	1	16	2	1	1
																											1	1	6	2	2	1
																											1	11	8	2	2	1
																											1	2	4	1	1	1
																											1	1	6	2	3	1
																											1	16	4	1	1	14
																											1	4	4	5	2	1
																											2	1	1	1	1	2
																											2	2	2	1	1	1
																											2	2	16	1	1	2
																											2	5	22	2	1	1
																											4	2	4	1	1	1
																											2	1	14	1	6	1
																											2	8	8	1	1	1
																											4	1	12	1	1	2
																											1	2	2	2	1	1
																											1	1	21	2	1	1
																											4	1	1	2	1	1
																											4	2	3	2	1	1
																											2	2	2	1	2	2
																											2	4	12	1	3	1
																											1	16	16	1	1	1
																											12	4	2	1	1	2
																											6	4	8	1	4	2
																											4	8	8	2	1	1
																											2	4	15	8	1	1
																											1	8	9	1	1	2
																											2	1	1	1	1	2
																											1	3	11	1	1	1
																											3	1	14	1	5	1
																											1	1	6	1	2	1
																											2	1	22	2	1	1
																											2	4	24	1	1	16
																											2	1	9	2	1	4
																											1	1	2	1	1	10
																											5	7	10	2	2	1
																											8	1	2	1	2	1
																											2	1	19	1	1	1
																											2	5	6	1	2	1
																											4	1	8	2	1	7
																											4	1	8	4	2	8
																											1	1	2	1	1	1
																											4	1	4	1	2	2
																											5	4	7	1	1	4
																											5	4	1	1	1	2
																											1	6	31	1	1	1
																											2	9	1	2	4	1
																											2	2	2	1	1	4
																											4	1	6	1	1	4
																											2	1	1	1	1	1
																											2	2	34	1	1	1
																											1	1	1	1	1	2
																											4	2	1	1	1	1
																											3	8	4	1	1	1
																											1	1	1	2	1	14
																											2	1	19	2	2	33
																											1	2	2	1	1	2
																											1	2	2	2	1	6
																											6	3	29	2	1	1
																											4	1	4	1	1	6
																											2	1	12	2	1	10
																											3	1	3	1	1	1
																											1	7	1	1	1	1
																											1	2	17	2	2	1
																											4	3	4	1	1	1
																											5	4	3	1	1	2
																											1	8	6	2	1	8
																											2	8	13	1	1	1
																											2	1	3	1	1	1
																											2	2	4	1	1	1
																											4	1	6	1	2	1
																											2	1	4	1	1	1
																											2	1	2	1	1	1
																											2	2	2	1	2	2
																											2	1	4	2	2	1
																											3	1	3	1	1	4
																											1	3	9	1	1	1
																											1	7	24	2	1	1
																											4	4	1	1	1	1
																											1	6	1	1	1	1
																											1	1	3	2	2	4
																											4	8	16	4	1	3
																											1	8	16	1	1	1
																											2	1	2	2	2	1
																											1	1	15	1	1	2
																											2	1	14	2	1	1
																											2	5	3	1	1	12
																											2	15	8	1	1	4
																											9	1	1	1	1	5
																											4	1	5	2	1	9
																											3	1	7	1	1	4
																											2	3	8	2	1	2
																											2	7	15	1	4	1
																											1	12	10	1	2	1
																											2	4	1	1	1	5
																											1	1	23	1	1	2
																											6	4	1	2	1	1
																											7	1	3	2	1	1
																											2	3	6	2	1	10
																											1	7	4	2	1	3
																											1	2	13	3	2	1
																											2	2	12	1	1	1
																											2	6	1	1	1	2
																											2	1	4	1	1	1
																											3	1	11	1	1	1
																											1	1	22	1	1	6
																											4	1	41	3		1
																											4	1	1	2
																											2	4	2	1
																											3	4	3	4
																											2	2	50	2
																											3	2	6	3
																											1	3	1	1
																											1	6	29	1
																											2	2	28	1
																											2	6	1	1
																											8	2	1	2
																											1	6	11	2
																											3	3	25	1
																											2	3	8
																											1		8
																											1		1
																											6		14
																											1		7
																											1		14
																											4		3
																											4		4
																											5		16
																											2		13
																											4		17
																											4		11
																											2		10
																											2		13
																											1
																											1
																											4
																											1
																											1
																											3
																											1
																											4
																											3
																											2
																											1
																											4
																											1
																											6
																											1
																											1
																											1
																											3
																											2
																											1
																											2
																											2
																											2
																											4
																											4
																											6
																											1
																											1
																											4
																											4
																											5
																											7
																											4
																											2
																											1
																											3
																											2
																											4
																											8
																											2
																											13
																											2
																											1
																											2
																											2
																											6
																											4
																											2
																											4
																											5
																											2
																											1
																											2
																											2
																											1
																											4
																											6
																											2
																											2
																											2
																											1
																											2
																											2
																											1
																											3
																											6
																											4
																											2
																											1
																											1
																											4
																											2
																											2
																											2
																											2
																											2
																											1
																											2
																											5
																											6
																											5
																											1
																											1
																											1
																											4
																											4
																											2
																											5
																											1
																											1
																											1
																											1
																											1
																											3
																											1
																											3
																											1
																											2
																											1
																											3
																											1
																											4
																											1
																											3
																											4
																											1
																											1
																											4
																											1
																											1
																											1
																											4
																											4
																											2
																											1
																											3
																											1
																											1
																											1
																											4

## Sheet: Data relating to fig. 2
			Data relating to fig. 2 (D)
			ELISA plate reads
						EdU concentration
			Raw Data (485/520)			0.0064	0.032	0.16	0.8	4	20	100	500
			1	2	3	4	5	6	7	8	9	10	11	12
		A	24419	24266	24543	24823	25493	25397	25226	25081	25664	24606	24595	24911
		B	24948	137578	212824	205206	223865	208610	188674	169056	160746	153302	153836	25633
		C	26102	139095	221938	231511	233025	223826	196183	173583	174148	163755	159197	24576
		D	25020	139912	233624	224694	228653	233267	197325	174847	168131	166986	162221	24621
		E	25149	138720	223667	229652	233560	229093	200470	153185	167757	165877	158509	25483
		F	25232	140173	230538	229194	226775	228116	199303	177883	168964	165404	164394	24718
		G	25041	139930	225366	225140	219319	228607	204910	176310	167996	164632	159778	24940
		H	25002	24527	24392	24619	25246	24868	25207	25738	26271	24931	24680	24128
				Uninfected Control (MA104 cells)	Infected control (untreated)
					Infected wells minues the uninfected control
					73589.3	65971.3	84630.3	69375.3	49439.3	29821.3	21511.3	14067.3	14601.3
					82703.3	92276.3	93790.3	84591.3	56948.3	34348.3	34913.3	24520.3	19962.3
					94389.3	85459.3	89418.3	94032.3	58090.3	35612.3	28896.3	27751.3	22986.3
					84432.3	90417.3	94325.3	89858.3	61235.3	13950.3	28522.3	26642.3	19274.3
					91303.3	89959.3	87540.3	88881.3	60068.3	38648.3	29729.3	26169.3	25159.3
					86131.3	85905.3	80084.3	89372.3	65675.3	37075.3	28761.3	25397.3	20543.3
																		Data points are plotted as the mean with the error represented by the standard error of the mean
																		The data is fitted by a 4-parameter sigmoidal function (by PRISM Graphpad) by least squares regression
																		Solving the function for Y=50 yields the displayed IC50 value
						% of the infected control
						77.2273	99.0699	81.2121	57.8747	34.9094	25.1816	16.4675	17.0926
						108.021	109.793	99.0243	66.6648	40.2088	40.8702	28.704	23.3683
						100.04	104.675	110.076	68.0017	41.6885	33.8266	32.4863	26.9083
						105.844	110.419	105.19	71.6833	16.3305	33.3888	31.188	22.5629
						105.308	102.476	104.046	70.3172	45.2425	34.8017	30.6343	29.452
						100.562	93.7483	104.621	76.8808	43.4011	33.6686	29.7306	24.0484
						% growth inhibition relative to the infected control
				Annomalous row removed due to repeat 1 in the lowest conc. collumn ->		22.7727	0.930057	18.7879	42.1253	65.0906	74.8184	83.5325	82.9074
						-8.0205	-9.79282	0.975712	33.3352	59.7912	59.1298	71.296	76.6317
						-0.0403864	-4.67487	-10.0761	31.9983	58.3115	66.1734	67.5137	73.0917
						-5.84432	-10.4191	-5.18994	28.3167	83.6695	66.6112	68.812	77.4371
						-5.30818	-2.47645	-4.04625	29.6828	54.7575	65.1983	69.3657	70.548
						-0.562483	6.25169	-4.62102	23.1192	56.5989	66.3314	70.2694	75.9516
						Negative growth inhibition numbers removed
						0	0	0.975712	33.3352	59.7912	59.1298	71.296	76.6317
						0	0	0	31.9983	58.3115	66.1734	67.5137	73.0917
						0	0	0	28.3167	83.6695	66.6112	68.812	77.4371
						0	0	0	29.6828	54.7575	65.1983	69.3657	70.548
						0	6.25169	0	23.1192	56.5989	66.3314	70.2694	75.9516
						n = 5 graph input

## Sheet: Data relating to fig. 3
			Data relating to figure 3b
		Age-matched 15 dpi infected mice (acute) injected 2xi.p. 12.5 mg/kg EdU						>100 dpi infected mice (chronic) injected 2xi.p. 12.5 mg/kg EdU								>100dpi infected mice (chronic) injected 2xi.p. 12.5 mg/kg EdU
		and culled 1-day later						and culled 1-day later
		Peeled colon method (see ref. [29])						Peeled colon method (see ref [29])								Peeled colon method (see ref [29])
		Nest	Total # parasites	# EdU+ve	% EdU+ve/mouse			Nest	Total # parasites	# EdU+ve	% EdU+ve/mouse					Nest	Total # parasites	# EdU+ve	% EdU+ve/mouse
	Mouse 1	1	1	1			Mouse 1	1	4	0					Mouse 1	1	109	46
		2	1	1				2	5	3						2	4	4
		3	1	1				3	11	5						3	25	13
		4	1	1				4	14	2						4	20	15
		5	1	0				5	16	3						5	8	1
		6	1	1				6	19	0						6	7	7
		7	1	1				7	264	49						7	56	26
		8	1	0				8	25	2	17.8771					8	10	3
		9	1	0			Mouse 2	9	2	0						9	60	48
		10	1	0				10	4	4						10	12	13	56.5916
		11	1	0				11	21	8					Mouse 2	11	17	10
		12	1	1				12	23	12						12	29	12
		13	1	0				13	26	3						13	80	52
		14	1	0				14	66	12	27.4648					14	4	4	60
		15	1	1			Mouse 3	15	8	0					Mouse 3	15	34	28
		16	1	1				16	18	4						16	4	4
		17	1	0				17	26	5						17	32	9
		18	1	0				18	33	2						18	50	27
		19	1	0				19	167	28	15.4762					19	2	2					Data normally distributed as assessed in a Shapario-Wilks normality test
		20	1	1			Mouse 4	20	157	26						20	2	2					Significant differences assessed through a one-way ANOVA with post hoc Tukey tests for pairwise comparisons
		21	1	1				21	246	41	16.6253					21	2	2
		22	1	1			Mouse 5	22	415	141						22	26	14
		23	1	0				23	54	9						23	37	13
		24	1	0				24	8	2						24	5	5
		25	1	0				25	26	0						25	397	207
		26	1	0				26	17	0						26	34	29
		27	1	0				27	22	7	29.3358					27	78	59
		28	1	0			Mouse 6	28	13	2						28	28	17
		29	1	0				29	15	2						29	37	19
		30	1	1				30	4	2						30	871	488
		31	1	0				31	17	2						31	240	158	57.637
		32	1	0				32	33	3					Mouse 4	32	77	33
		33	1	0				33	39	22						33	12	6
		34	1	0				34	71	17						34	154	49
		35	1	0				35	12	1						35	68	26
		36	1	0				36	4	0						36	143	70
		37	1	0				37	4	0						37	13	6
		38	1	1				38	2	0						38	11	3
		39	1	1				39	37	22						39	49	10	38.5199
		40	1	1				40	3	1					Mouse 5	40	49	10
		41	1	1				41	2	0						41	37	33
		42	1	1				42	13	13						42	61	26
		43	1	0				43	6	0						43	82	63
		44	1	0				44	1296	371	29.1534					44	141	62
		45	1	0			Mouse 7	45	14	6						45	52	22	51.1848
		46	1	1				46	2	0					Mouse 6	46	94	27
		47	1	0				47	82	29						47	13	3
		48	1	0				48	50	27						48	8	4
		49	1	0				49	71	23						49	11	2
		50	1	0				50	8	1						50	102	40
		51	1	0				51	9	1						51	3	3
		52	1	0				52	38	15						52	3	1	34.188
		53	1	0				53	7	0
		54	1	1				54	5	0
		55	1	0				55	47	16	35.4354
		56	1	0
		57	1	0
		58	1	1
		59	1	1
		60	1	0				Histological sectioning method
		61	1	1
		62	1	0			Mouse 8	1	1	0
		63	1	0				2	802	190
		64	1	0				3	10	4
		65	1	1				4	8	0
		66	1	0				5	23	5
		67	1	1				6	1	0
		68	1	1				7	2	0
		69	1	1				8	6	0
		70	1	1				9	2	0
		71	1	0				10	14	0
		72	1	1				11	14	0
		73	1	1				12	26	0
		74	1	0				13	4	0
		75	1	1				14	3	0
		76	1	0				15	18	0
		77	1	0				16	7	2
		78	1	1				17	15	1
		79	1	1				18	46	2
		80	1	1				19	50	11
		81	1	1				20	142	46
		82	1	0				21	24	5
		83	1	0				22	10	2
		84	1	0				23	3	0
		85	1	1				24	3	0
		86	1	0				25	3	0
		87	1	1				26	5	2
		88	1	0				27	16	3
		89	1	0				28	9	2
		90	1	0				29	1	0
		91	1	0				30	2	0
		92	1	1				31	2	0
		93	1	0				32	21	3
		94	1	0				33	51	9
		95	1	1				34	2	1
		96	1	0				35	2	0
		97	1	0				36	46	8
		98	1	0				37	2	0
		99	1	0				38	90	33
		100	1	0				39	4	0
		101	1	0				40	2	0
		102	1	0				41	1	0
		103	1	0				42	7	2	22.0667
		104	1	0			Mouse 9	46	25	2
		105	1	1				47	16	4
		106	1	1				48	11	3
		107	1	0				49	116	18
		108	1	0				50	17	1
		109	1	0				51	11	2
		110	1	0				52	9	0
		111	1	0				53	2	0
		112	1	0				54	4	0
		113	1	0				55	15	1
		114	1	0				56	20	1
		115	1	1				57	16	0
		116	1	1				58	2	0
		117	1	0				59	4	1
		118	1	0				60	8	0
		119	1	0				61	26	3
		120	1	1				62	12	4
		121	1	0				63	34	15
		122	1	0				64	127	38
		123	1	0				65	268	34
		124	1	0				66	17	3
		125	1	0				67	18	1
		126	1	0				68	5	0
		127	1	0				69	12	1
		128	1	0				70	13	4
		129	1	0				71	2	0
		130	1	0				72	4	0
		131	1	1				73	6	0
		132	1	1				74	3	0
		133	1	0				75	21	1
		134	1	0				76	38	10
		135	1	0				77	1	0
		136	1	0				78	4	0
		137	1	0				79	3	0
		138	1	0				80	8	0
		139	1	0				81	1	0
		140	1	0				82	1	0
		141	1	0				83	10	0
		142	1	0				84	15	1
		143	1	0				85	17	8	16.5605
		144	1	0			Mouse 10	86	29	1
		145	1	0				87	28	4
		146	1	0				88	22	1
		147	1	0				89	60	9
		148	1	0				90	5	0
		149	1	0				91	100	18
		150	1	0				92	11	2
		151	1	0				93	3	0
		152	1	0				94	6	4
		153	1	0				95	15	0
		154	1	1				96	62	9
		155	1	0				97	6	0
		156	1	0				98	2	0
		157	1	0				99	19	3	13.8587
		158	1	0
		159	1	1
		160	1	0
		161	1	0
		162	1	0
		163	1	0
		164	1	0
		165	1	0
		166	1	0
		167	1	0
		168	1	0
		169	1	1
		170	1	1
		171	1	0
		172	1	1
		173	1	1
		174	1	1
		175	1	0
		176	1	1
		177	1	1
		178	1	1
		179	1	0
		180	1	0
		181	1	1
		182	1	1
		183	1	1
		184	1	0
		185	1	1			% EdU+ve in mice processed by the peeled colon method vs. the histological sectioning method
		186	1	1
		187	1	0
		188	1	0
		189	1	1
		190	1	0
		191	1	0
		192	2	0
		193	2	0
		194	2	2
		195	2	2
		196	2	2
		197	2	2
		198	2	0
		199	2	0
		200	2	0
		201	2	0
		202	2	0
		203	2	2
		204	2	0
		205	2	0
		206	2	2
		207	2	1
		208	2	2
		209	2	0
		210	2	0
		211	2	0
		212	2	0
		213	2	0
		214	2	0
		215	2	0
		216	2	0
		217	2	0
		218	2	0
		219	2	0
		220	2	1
		221	2	2
		222	2	0
		223	2	0
		224	2	1
		225	2	2
		226	2	2
		227	2	1
		228	2	0
		229	2	0
		230	2	0
		231	2	0
		232	2	1
		233	2	0
		234	2	0
		235	2	2
		236	2	2
		237	2	0
		238	2	0
		239	2	0
		240	2	0
		241	2	2
		242	2	2
		243	2	0
		244	2	2
		245	2	2
		246	2	0
		247	2	0
		248	2	0
		249	2	2
		250	2	0
		251	2	0
		252	2	0
		253	2	0
		254	2	0
		255	2	0
		256	2	2
		257	2	0
		258	2	1
		259	2	0
		260	2	0
		261	2	0
		262	2	0
		263	2	0
		264	2	0
		265	2	0
		266	2	2
		267	2	2
		268	2	1
		269	2	0
		270	2	0
		271	2	0
		272	2	0
		273	2	1
		274	2	0
		275	2	1
		276	2	0
		277	2	0
		278	2	2
		279	2	0
		280	2	0
		281	2	0
		282	2	0
		283	2	0
		284	2	0
		285	2	1
		286	2	2
		287	2	1
		288	2	2
		289	2	0
		290	2	2
		291	2	2
		292	2	0
		293	2	0
		294	2	1
		295	2	2
		296	2	2
		297	2	0
		298	2	2
		299	2	0
		300	2	0
		301	2	0
		302	3	0
		303	3	3
		304	3	1
		305	3	0
		306	3	1
		307	3	0
		308	3	3
		309	3	1
		310	3	3
		311	3	2
		312	3	1
		313	3	2
		314	3	0
		315	3	0
		316	3	0
		317	3	3
		318	3	0
		319	3	0
		320	3	1
		321	3	2
		322	3	2
		323	3	0
		324	3	0
		325	3	0
		326	3	1
		327	3	3
		328	3	3
		329	3	3
		330	3	3
		331	3	3
		332	3	1
		333	3	1
		334	3	0
		335	3	0
		336	3	0
		337	3	0
		338	3	0
		339	3	1
		340	3	0
		341	3	0
		342	3	0
		343	3	0
		344	3	0
		345	3	0
		346	3	1
		347	3	0
		348	3	0
		349	3	0
		350	3	0
		351	3	0
		352	3	0
		353	3	0
		354	3	0
		355	3	0
		356	3	0
		357	3	3
		358	3	2
		359	3	3
		360	3	3
		361	4	4
		362	4	2
		363	4	2
		364	4	3
		365	4	0
		366	4	2
		367	4	4
		368	4	0
		369	4	1
		370	4	4
		371	4	4
		372	4	0
		373	4	1
		374	4	4
		375	4	0
		376	4	0
		377	4	4
		378	4	4
		379	4	0
		380	4	0
		381	4	4
		382	4	2
		383	4	2
		384	4	2
		385	4	0
		386	4	1
		387	4	3
		388	4	1
		389	4	0
		390	4	4
		391	4	1
		392	4	0
		393	4	0
		394	4	0
		395	4	4
		396	4	1
		397	4	0
		398	4	0
		399	4	0
		400	4	3
		401	4	0
		402	4	0
		403	5	5
		404	5	5
		405	5	3
		406	5	2
		407	5	0
		408	5	5
		409	5	0
		410	5	1
		411	5	1
		412	5	0
		413	5	0
		414	5	5
		415	5	2
		416	5	3
		417	5	0
		418	5	5
		419	5	0
		420	5	0
		421	5	0
		422	5	1
		423	5	5
		424	5	5
		425	5	5
		426	6	5
		427	6	1
		428	6	0
		429	6	3
		430	6	0
		431	6	6
		432	6	6
		433	6	0
		434	6	5
		435	6	4
		436	6	0
		437	6	0
		438	6	0
		439	6	6
		440	6	6
		441	6	6
		442	6	0
		443	6	0
		444	6	3
		445	7	6
		446	7	7
		447	7	4
		448	7	1
		449	7	0
		450	7	0
		451	7	5
		452	7	7
		453	7	7
		454	7	7
		455	7	4
		456	7	0
		457	7	0
		458	7	0
		459	7	5
		460	7	6
		461	8	1
		462	8	4
		463	8	8
		464	8	8
		465	8	0
		466	8	8
		467	8	8
		468	8	4
		469	8	0
		470	8	8
		471	8	5
		472	8	4
		473	9	9
		474	9	9
		475	9	9
		476	9	3
		477	9	4
		478	9	9
		479	9	9
		480	9	9
		481	9	4
		482	9	3
		483	9	0
		484	9	4
		485	9	5
		486	10	2
		487	10	10
		488	10	10
		489	10	9
		490	10	0
		491	10	5
		492	10	6
		493	10	10
		494	10	7
		495	11	3
		496	11	11
		497	11	3
		498	11	1
		499	11	2
		500	11	7
		501	11	8
		502	11	2
		503	11	0
		504	11	10
		505	11	5
		506	11	10
		507	11	4
		508	12	6
		509	12	0
		510	12	0
		511	12	0
		512	12	12
		513	12	12
		514	12	5
		515	13	13
		516	13	13
		517	13	11
		518	13	5
		519	13	12
		520	13	0
		521	13	2
		522	14	14
		523	14	14
		524	14	9
		525	14	0
		526	14	14
		527	14	7
		528	15	11
		529	15	0
		530	15	12
		531	15	13
		532	15	4
		533	15	0
		534	15	6
		535	15	10
		536	15	15
		537	16	16
		538	16	16
		539	16	16
		540	16	4
		541	16	7
		542	18	5
		543	18	18
		544	18	11
		545	18	0
		546	19	10
		547	20	18
		548	20	16
		549	20	20
		550	20	18
		551	20	15
		552	20	20
		553	21	15
		554	21	4
		555	21	21
		556	21	15
		557	21	13
		558	22	12
		559	22	22
		560	22	18
		561	23	23
		562	23	16
		563	23	23
		564	24	20
		565	25	25
		566	25	9
		567	25	25
		568	25	25
		569	26	21
		570	27	27
		571	27	24
		572	27	27
		573	27	0
		574	28	28
		575	28	28
		576	30	30
		577	30	30
		578	30	28
		579	33	31
		580	33	24
		581	34	17
		582	34	22
		583	35	35
		584	37	29
		585	40	40
		586	40	30
		587	42	42
		588	42	34
		589	43	40
		590	44	39
		591	44	44
		592	46	41
		593	47	46
		594	49	49
		595	50	50
		596	50	50
		597	50	48
		598	51	51
		599	51	51
		600	58	55
		601	64	61
		602	66	55
		603	68	42	66.1447
	Mouse 2	604	1	0
		605	1	0
		606	1	0
		607	1	0
		608	1	0
		609	1	1
		610	1	1
		611	1	1
		612	1	1
		613	1	0
		614	1	1
		615	1	1
		616	1	0
		617	1	0
		618	1	0
		619	1	0
		620	1	0
		621	1	0
		622	1	1
		623	1	0
		624	1	0
		625	1	0
		626	1	0
		627	1	0
		628	1	1
		629	1	0
		630	1	0
		631	1	0
		632	1	0
		633	1	0
		634	1	0
		635	1	0
		636	1	0
		637	1	0
		638	1	0
		639	1	1
		640	1	1
		641	1	1
		642	1	1
		643	1	0
		644	2	2
		645	2	2
		646	2	0
		647	2	0
		648	2	2
		649	2	0
		650	2	2
		651	2	2
		652	2	2
		653	2	2
		654	2	0
		655	2	0
		656	2	0
		657	2	0
		658	2	0
		659	2	2
		660	2	2
		661	2	2
		662	2	0
		663	2	0
		664	2	2
		665	2	0
		666	2	0
		667	2	0
		668	2	0
		669	2	0
		670	2	0
		671	2	0
		672	2	2
		673	2	0
		674	2	2
		675	2	0
		676	2	1
		677	2	0
		678	2	0
		679	2	2
		680	2	2
		681	3	0
		682	3	1
		683	3	3
		684	3	3
		685	3	3
		686	3	3
		687	3	3
		688	3	2
		689	3	0
		690	3	3
		691	3	3
		692	3	0
		693	3	0
		694	3	3
		695	3	0
		696	3	3
		697	3	0
		698	4	0
		699	4	1
		700	4	4
		701	4	0
		702	4	0
		703	4	4
		704	4	4
		705	4	4
		706	4	1
		707	4	0
		708	4	0
		709	4	4
		710	4	0
		711	4	0
		712	4	2
		713	4	0
		714	4	4
		715	4	0
		716	4	0
		717	4	0
		718	4	2
		719	4	4
		720	4	0
		721	4	4
		722	4	2
		723	4	1
		724	5	5
		725	5	2
		726	5	5
		727	5	5
		728	5	5
		729	5	4
		730	5	5
		731	5	3
		732	5	4
		733	6	5
		734	6	1
		735	6	3
		736	6	6
		737	6	5
		738	6	2
		739	6	6
		740	6	6
		741	7	0
		742	7	7
		743	7	7
		744	7	0
		745	7	2
		746	7	6
		747	7	7
		748	7	4
		749	7	5
		750	7	0
		751	7	7
		752	8	1
		753	8	8
		754	8	8
		755	8	8
		756	8	7
		757	8	4
		758	8	4
		759	8	7
		760	8	4
		761	9	7
		762	9	7
		763	9	2
		764	9	9
		765	9	9
		766	9	9
		767	10	10
		768	10	7
		769	10	5
		770	11	11
		771	11	11
		772	12	0
		773	12	9
		774	13	11
		775	13	0
		776	14	7
		777	14	14
		778	14	11
		779	14	10
		780	15	15
		781	16	16
		782	16	12
		783	16	4
		784	18	9
		785	18	10
		786	20	20
		787	21	15
		788	21	20
		789	21	15
		790	22	22
		791	22	19
		792	22	8
		793	23	23
		794	25	20
		795	26	22
		796	26	16
		797	29	25
		798	30	20
		799	40	31
		800	50	40
		801	54	53	67.9749
	Mouse 3	802	1	0
		803	1	0
		804	1	1
		805	1	1
		806	1	0
		807	1	0
		808	1	0
		809	1	0
		810	1	1
		811	2	0
		812	2	0
		813	2	2
		814	2	0
		815	2	0
		816	2	2
		817	2	2
		818	3	0
		819	3	2
		820	3	3
		821	3	3
		822	3	3
		823	4	4
		824	5	4
		825	5	5
		826	5	5
		827	6	0
		828	6	6
		829	6	6
		830	7	7
		831	7	7
		832	7	7
		833	8	5
		834	8	8
		835	8	8
		836	8	0
		837	10	4
		838	10	1
		839	10	10
		840	19	0
		841	22	22
		842	22	18
		843	30	23
		844	32	27																																					47	29
		845	33	12
		846	37	30	67.7054
	Mouse 4	847	1	0
		848	1	0
		849	1	0
		850	1	0
		851	1	0
		852	1	0
		853	1	0
		854	1	1
		855	1	1
		856	1	0
		857	1	1
		858	1	1
		859	1	1
		860	1	0
		861	2	2
		862	2	1
		863	2	1
		864	2	1
		865	2	2
		866	2	2
		867	3	0
		868	3	2
		869	3	3
		870	4	4
		871	4	0
		872	4	0
		873	5	0
		874	7	7
		875	7	7
		876	7	7
		877	9	9
		878	12	12
		879	19	19
		880	35	35
		881	41	40	84.127
	Mouse 5	882	2	2
		883	3	3
		884	4	4
		885	6	6
		886	10	0
		887	11	4
		888	13	8
		889	13	13
		890	18	9
		891	24	21
		892	26	24
		893	26	21
		894	28	15
		895	38	13
		896	41	24
		897	57	52
		898	57	43	69.496

## Sheet: Data relating to fig. 4
			Data relating to figure 4 a,b and c)
				All images from in situ acute stage EdU injected animals									All images from in situ chronic stage EdU injected animals
				Ordered by nest size									Ordered by nest size
				# Parasites	# EdU+ve	% EdU+	# inf. Cells	Total # Parasites	% EdU+ve (categories)		X-axis		# Parasites	# EdU+ve	% EdU+ve (categories)	# inf. Cells	Total # Parasites
	Nest Size	1		1	0		1					Nest Size 2	2	0		1
				1	0		2						2	0		2
				1	0		3						2	0		3
				1	0		4						2	0		4
				1	0		5					Nest Size 3	3	1		5
				1	1		6					Nest Size 4	4	2		6
				1	1		7						4	0		7
				1	1		8						4	4		8
				1	1		9						4	0		9
				1	0		10						4	0		10
				1	1		11					Nest Size 5	5	3		11
				1	1		12						5	0		12
				1	0		13					Nest Size 6	6	0		13
				1	0		14					Nest Size 7	7	0		14
				1	0		15					Nest Size 8	8	0		15
				1	0		16						8	2		16
				1	0		17						8	1		17
				1	0		18					Nest Size 9	9	1	16.092	18	87
				1	1		19					Nest Size 11	11	5		1
				1	0		20					Nest Size 12	12	1		2
				1	0		21					Nest Size 13	13	13		3
				1	0		22						13	2		4
				1	0		23					Nest Size 14	14	6		5
				1	0		24						14	2		6
				1	1		25					Nest Size 15	15	2		7
				1	0		26					Nest Size 16	16	3		8
				1	0		27					Nest Size 17	17	2		9
				1	0		28						17	0		10
				1	0		29					Nest Size 18	18	4		11
				1	0		30					Nest Size 19	19	0		12
				1	0		31					Nest Size 21	21	8		13
				1	0		32					Nest Size 22	22	7		14
				1	0		33					Nest Size 23	23	12		15
				1	0		34					Nest Size 24	25	2	25.5556	16	270
				1	0		35					Nest Size 26	26	3		1
				1	1		36						26	5		2
				1	1		37						26	0		3
				1	1		38					Nest Size 33	33	2		4
				1	1		39						33	3		5
				1	0		40					Nest Size 37	37	22		6
				1	1		41					Nest Size 38	38	15		7
				1	1		42					Nest Size 39	39	22		8
				1	1		43					Nest Size 47	47	16		9
				1	1		44					Nest Size 50	50	27	32.3944	10	355
				1	0		45					Nest Size 54	54	9		1
				1	1		46					Nest Size 66	66	12		2
				1	1		47					Nest Size 71	71	17		3
				1	0		48						71	23		4
				1	0		49					Nest Size 82	82	29	26.1628	5	344
				1	0		50					Nest Size 157	157	26		1
				1	0		51					Nest Size 167	167	28	16.6667	2	324
				1	1		52					Nest Size 246	246	41		1
				1	0		53					Nest Size 264	264	49		2
				1	0		54					Nest Size 415	415	141		3
				1	1		55					Nest Size 1296	1296	371	27.1049	4	2221
				1	1		56
				1	0		57
				1	0		58
				1	0		59
				1	1		60
				1	1		61
				1	1		62
				1	0		63
				1	0		64
				1	0		65
				1	0		66
				1	0		67
				1	0		68
				1	0		69
				1	1		70
				1	0		71
				1	0		72
				1	0		73
				1	0		74
				1	0		75
				1	0		76
				1	0		77
				1	1		78
				1	1		79
				1	1		80
				1	1		81
				1	1		82
				1	0		83
				1	0		84
				1	0		85
				1	1		86
				1	0		87
				1	0		88
				1	0		89
				1	0		90
				1	0		91
				1	0		92
				1	0		93
				1	1		94
				1	0		95
				1	0		96
				1	0		97
				1	1		98
				1	1		99
				1	0		100
				1	1		101
				1	0		102
				1	0		103
				1	0		104
				1	1		105
				1	0		106
				1	1		107
				1	1		108
				1	1		109
				1	1		110
				1	0		111
				1	1		112
				1	1		113
				1	0		114
				1	1		115
				1	0		116
				1	0		117
				1	1		118
				1	1		119
				1	1		120
				1	1		121
				1	0		122
				1	0		123
				1	0		124
				1	1		125
				1	0		126
				1	1		127
				1	0		128
				1	0		129
				1	0		130
				1	0		131
				1	1		132
				1	0		133
				1	0		134
				1	1		135
				1	0		136
				1	0		137
				1	0		138
				1	0		139
				1	0		140
				1	0		141
				1	0		142
				1	0		143
				1	0		144
				1	1		145
				1	1		146
				1	0		147
				1	0		148
				1	0		149
				1	0		150
				1	0		151
				1	0		152
				1	0		153
				1	0		154
				1	1		155
				1	1		156
				1	0		157
				1	0		158
				1	0		159
				1	1		160
				1	0		161
				1	0		162
				1	0		163
				1	0		164
				1	0		165
				1	0		166
				1	0		167
				1	0		168
				1	0		169
				1	0		170
				1	1		171
				1	1		172
				1	0		173
				1	0		174
				1	0		175
				1	0		176
				1	0		177
				1	0		178
				1	0		179
				1	0		180
				1	0		181
				1	0		182
				1	0		183
				1	0		184
				1	0		185
				1	0		186
				1	0		187
				1	0		188
				1	0		189
				1	0		190
				1	0		191
				1	0		192
				1	0		193
				1	1		194
				1	0		195
				1	0		196
				1	0		197
				1	0		198
				1	1		199
				1	0		200
				1	0		201
				1	0		202
				1	0		203
				1	0		204
				1	0		205
				1	0		206
				1	0		207
				1	0		208
				1	1		209
				1	1		210
				1	0		211
				1	1		212
				1	1		213
				1	1		214
				1	0		215
				1	1		216
				1	1		217
				1	1		218
				1	0		219
				1	0		220
				1	1		221
				1	1		222
				1	1		223
				1	0		224
				1	1		225
				1	1		226
				1	0		227
				1	0		228
				1	1		229
				1	0		230
				1	0		231
				1	0		232
				1	0		233
				1	1		234
				1	1		235
				1	0		236
				1	0		237
				1	0		238
				1	0		239
				1	1		240
				1	0		241
				1	0		242
				1	0		243
				1	0		244
				1	0		245
				1	0		246
				1	0		247
				1	1		248
				1	1		249
				1	0		250
				1	1		251
				1	1		252
				1	1		253
				1	0	32.2835	254
	Nest Size	2		2	0		255
				2	0		256
				2	2		257
				2	2		258
				2	2		259
				2	2		260
				2	0		261
				2	0		262
				2	0		263
				2	0		264
				2	0		265
				2	2		266
				2	0		267
				2	0		268
				2	2		269
				2	1		270
				2	2		271
				2	0		272
				2	0		273
				2	0		274
				2	0		275
				2	0		276
				2	0		277
				2	0		278
				2	0		279
				2	0		280
				2	0		281
				2	0		282
				2	1		283
				2	2		284
				2	0		285
				2	0		286
				2	1		287
				2	2		288
				2	2		289
				2	1		290
				2	0		291
				2	0		292
				2	0		293
				2	0		294
				2	1		295
				2	0		296
				2	0		297
				2	2		298
				2	2		299
				2	0		300
				2	0		301
				2	0		302
				2	0		303
				2	2		304
				2	2		305
				2	0		306
				2	2		307
				2	2		308
				2	0		309
				2	0		310
				2	0		311
				2	2		312
				2	0		313
				2	0		314
				2	0		315
				2	0		316
				2	0		317
				2	0		318
				2	2		319
				2	0		320
				2	1		321
				2	0		322
				2	0		323
				2	0		324
				2	0		325
				2	0		326
				2	0		327
				2	0		328
				2	2		329
				2	2		330
				2	1		331
				2	0		332
				2	0		333
				2	0		334
				2	0		335
				2	1		336
				2	0		337
				2	1		338
				2	0		339
				2	0		340
				2	2		341
				2	0		342
				2	0		343
				2	0		344
				2	0		345
				2	0		346
				2	0		347
				2	1		348
				2	2		349
				2	1		350
				2	2		351
				2	0		352
				2	2		353
				2	2		354
				2	0		355
				2	0		356
				2	1		357
				2	2		358
				2	2		359
				2	0		360
				2	2		361
				2	0		362
				2	0		363
				2	0		364
				2	2		365
				2	2		366
				2	0		367
				2	0		368
				2	2		369
				2	0		370
				2	2		371
				2	2		372
				2	2		373
				2	2		374
				2	0		375
				2	0		376
				2	0		377
				2	0		378
				2	0		379
				2	2		380
				2	2		381
				2	2		382
				2	0		383
				2	0		384
				2	2		385
				2	0		386
				2	0		387
				2	0		388
				2	0		389
				2	0		390
				2	0		391
				2	0		392
				2	2		393
				2	0		394
				2	2		395
				2	0		396
				2	1		397
				2	0		398
				2	0		399
				2	2		400
				2	2		401
				2	0		402
				2	0		403
				2	2		404
				2	0		405
				2	0		406
				2	2		407
				2	2		408
				2	2		409
				2	1		410
				2	1		411
				2	1		412
				2	2		413
				2	2		414
				2	2	36.0248	415
	Nest size	3		3	0		416
				3	3		417
				3	1		418
				3	0		419
				3	1		420
				3	0		421
				3	3		422
				3	1		423
				3	3		424
				3	2		425
				3	1		426
				3	2		427
				3	0		428
				3	0		429
				3	0		430
				3	3		431
				3	0		432
				3	0		433
				3	1		434
				3	2		435
				3	2		436
				3	0		437
				3	0		438
				3	0		439
				3	1		440
				3	3		441
				3	3		442
				3	3		443
				3	3		444
				3	3		445
				3	1		446
				3	1		447
				3	0		448
				3	0		449
				3	0		450
				3	0		451
				3	0		452
				3	1		453
				3	0		454
				3	0		455
				3	0		456
				3	0		457
				3	0		458
				3	0		459
				3	1		460
				3	0		461
				3	0		462
				3	0		463
				3	0		464
				3	0		465
				3	0		466
				3	0		467
				3	0		468
				3	0		469
				3	0		470
				3	3		471
				3	2		472
				3	3		473
				3	3		474
				3	0		475
				3	1		476
				3	3		477
				3	3		478
				3	3		479
				3	3		480
				3	3		481
				3	2		482
				3	0		483
				3	3		484
				3	3		485
				3	0		486
				3	0		487
				3	3		488
				3	0		489
				3	3		490
				3	0		491
				3	0		492
				3	2		493
				3	3		494
				3	3		495
				3	3		496
				3	0		497
				3	2		498
				3	3		499
				3	3	41.1765	500
	Nest Size	4		4	4		501
				4	2		502
				4	2		503
				4	3		504
				4	0		505
				4	2		506
				4	4		507
				4	0		508
				4	1		509
				4	4		510
				4	4		511
				4	0		512
				4	1		513
				4	4		514
				4	0		515
				4	0		516
				4	4		517
				4	4		518
				4	0		519
				4	0		520
				4	4		521
				4	2		522
				4	2		523
				4	2		524
				4	0		525
				4	1		526
				4	3		527
				4	1		528
				4	0		529
				4	4		530
				4	1		531
				4	0		532
				4	0		533
				4	0		534
				4	4		535
				4	1		536
				4	0		537
				4	0		538
				4	0		539
				4	3		540
				4	0		541
				4	0		542
				4	0		543
				4	1		544
				4	4		545
				4	0		546
				4	0		547
				4	4		548
				4	4		549
				4	4		550
				4	1		551
				4	0		552
				4	0		553
				4	4		554
				4	0		555
				4	0		556
				4	2		557
				4	0		558
				4	4		559
				4	0		560
				4	0		561
				4	0		562
				4	2		563
				4	4		564
				4	0		565
				4	4		566
				4	2		567
				4	1		568
				4	4		569
				4	4		570
				4	0		571
				4	0		572
				4	4	41.0959	573
	Nest size	5		5	5		574
				5	5		575
				5	3		576
				5	2		577
				5	0		578
				5	5		579
				5	0		580
				5	1		581
				5	1		582
				5	0		583
				5	0		584
				5	5		585
				5	2		586
				5	3		587
				5	0		588
				5	5		589
				5	0		590
				5	0		591
				5	0		592
				5	1		593
				5	5		594
				5	5		595
				5	5		596
				5	5		597
				5	2		598
				5	5		599
				5	5		600
				5	5		601
				5	4		602
				5	5		603
				5	3		604
				5	4		605
				5	4		606
				5	5		607
				5	5		608
				5	0	58.3333	609
	Nest size	6		6	5		610
				6	1		611
				6	0		612
				6	3		613
				6	0		614
				6	6		615
				6	6		616
				6	0		617
				6	5		618
				6	4		619
				6	0		620
				6	0		621
				6	0		622
				6	6		623
				6	6		624
				6	6		625
				6	0		626
				6	0		627
				6	3		628
				6	5		629
				6	1		630
				6	3		631
				6	6		632
				6	5		633
				6	2		634
				6	6		635
				6	6		636
				6	0		637
				6	6		638
				6	6		639
				6	6	55.3763	640
	Nest size	7		7	6		641
				7	7		642
				7	4		643
				7	1		644
				7	0		645
				7	0		646
				7	5		647
				7	7		648
				7	7		649
				7	7		650
				7	4		651
				7	0		652
				7	0		653
				7	0		654
				7	5		655
				7	6		656
				7	0		657
				7	7		658
				7	7		659
				7	0		660
				7	2		661
				7	6		662
				7	7		663
				7	4		664
				7	5		665
				7	0		666
				7	7		667
				7	7		668
				7	7		669
				7	7		670
				7	7		671
				7	7		672
				7	7	63.2035	673
	Nest size	8		8	1		674
				8	4		675
				8	8		676
				8	8		677
				8	0		678
				8	8		679
				8	8		680
				8	4		681
				8	0		682
				8	8		683
				8	5		684
				8	4		685
				8	1		686
				8	8		687
				8	8		688
				8	8		689
				8	7		690
				8	4		691
				8	4		692
				8	7		693
				8	4		694
				8	5		695
				8	8		696
				8	8		697
				8	0	65	698
	Nest size	9		9	9		699
				9	9		700
				9	9		701
				9	3		702
				9	4		703
				9	9		704
				9	9		705
				9	9		706
				9	4		707
				9	3		708
				9	0		709
				9	4		710
				9	5		711
				9	7		712
				9	7		713
				9	2		714
				9	9		715
				9	9		716
				9	9		717
				9	9	71.6667	718
	Nest size	10		10	2		719
				10	10		720
				10	10		721
				10	9		722
				10	0		723
				10	5		724
				10	6		725
				10	10		726
				10	7		727
				10	10		728
				10	7		729
				10	5		730
				10	4		731
				10	1		732
				10	10		733
				10	0	60	734	2260	50.0885
	Nest size	11		11	3		1
				11	11		2
				11	3		3
				11	1		4
				11	2		5
				11	7		6
				11	8		7
				11	2		8
				11	0		9
				11	10		10
				11	5		11
				11	10		12
				11	4		13
				11	11		14
				11	11		15
				11	4	52.2727	16
	Nest Size	12		12	6		17
				12	0		18
				12	0		19
				12	0		20
				12	12		21
				12	12		22
				12	5		23
				12	0		24
				12	9		25
				12	12	46.6667	26
	Nest Size	13		13	13		27
				13	13		28
				13	11		29
				13	5		30
				13	12		31
				13	0		32
				13	2		33
				13	11		34
				13	0		35
				13	8		36
				13	13	61.5385	37
	Nest Size	14		14	14		38
				14	14		39
				14	9		40
				14	0		41
				14	14		42
				14	7		43
				14	7		44
				14	14		45
				14	11		46
				14	10	71.4286	47
	Nest Size	15		15	11		48
				15	0		49
				15	12		50
				15	13		51
				15	4		52
				15	0		53
				15	6		54
				15	10		55
				15	15		56
				15	15	57.3333	57
	Nest Size	16		16	16		58
				16	16		59
				16	16		60
				16	4		61
				16	7		62
				16	16		63
No 17				16	12		64
				16	4	71.0938	65
	Nest Size	18		18	5		66
				18	18		67
				18	11		68
				18	0		69
				18	9		70
				18	10		71
				18	9	49.2063	72
	Nest Size	19		19	10		73
				19	0		74
				19	19	50.8772	75
	Nest Size	20		20	18		76
				20	16		77
				20	20		78
				20	18		79
				20	15		80
				20	20		81
				20	20	90.7143	82
	Nest Size	21		21	15		83
				21	4		84
				21	21		85
				21	15		86
				21	13		87
				21	15		88
				21	20		89
				21	15	70.2381	90
	Nest Size	22		22	12		91
				22	22		92
				22	18		93
				22	22		94
				22	19		95
				22	8		96
				22	22		97
				22	18	80.1136	98
	Nest Size	23		23	23		99
				23	16		100
				23	23		101
				23	23	92.3913	102
	Nest Size	24		24	20		103
				24	21	85.4167	104
	Nest Size	25		25	25		105
				25	9		106
				25	25		107
				25	25		108
				25	20	83.2	109	1789	68.1945
	Nest Size	26		26	21		1
				26	22		2
				26	16		3
				26	24		4
				26	21	80	5
	Nest Size	27		27	27		6
				27	24		7
				27	27		8
				27	0	72.2222	9
	Nest Size	28		28	28		10
				28	28		11
				28	15	84.5238	12
	Nest Size	29		29	25	86.2069	13
	Nest Size	30		30	30		14
No 31				30	30		15
				30	28		16
				30	20		17
				30	23	87.3333	18
	Nest Size	32		32	27	84.375	19
	Nest Size	33		33	31		20
				33	24	83.3333	21
	Nest Size	34		34	17		22
				34	22	57.3529	23
	Nest Size	35		35	35		24
No 36				35	35	100	25
	Nest Size	37		37	29		26
				37	30	79.7297	27
	Nest Size	38		38	13	34.2105	28
No 39	Nest Size	40		40	40		29
				40	30		30
				40	31	84.1667	31
	Nest Size	41		41	40		32
				41	24	78.0488	33
	Nest Size	42		42	42		34
				42	34	90.4762	35
	Nest Size	43		43	40	93.0233	36
	Nest Size	44		44	39		37
No 45				44	44	94.3182	38
	Nest Size	46		46	41	89.1304	39
	Nest Size	47		47	46		40
No 48				47	29	79.7872	41
	Nest Size	49		49	49	100	42
	Nest Size	50		50	50		43
				50	50		44
				50	48		45
				50	40	94	46	1655	83.9275
	Nest Size	51		51	51		1
				51	51	100	2
	Nest Size	54		54	53	98.1481	3
No 55-56	Nest Size	57		57	52		4
				57	43	83.3333	5
	Nest Size	58		58	55	94.8276	6
No 59-63	Nest Size	64		64	61	95.3125	7
No 65	Nest Size	66		66	55	83.3333	8
No 67	Nest Size	68		68	42	61.7647	9	526	88.0228

## Sheet: Data relating to fig. 5
		Data relating to figure 5 a and c
			All images from in situ chronic stage 1-day EdU exposure animals																			All images from in situ chronic stage 3.5-day exposure EdU animals
			Ordered by nest size																			Ordered by nest size
			Nest	# Parasites	# EdU+ve																		Nest	# Parasites	# EdU+ve
			1	2	0																		1	2	2
			2	2	0																		2	2	2
			3	2	0																		3	2	2
			4	2	0																		4	3	1
			5	3	1																		5	3	3
			6	4	0																		6	4	4
			7	4	0																		7	4	4
			8	4	0																		8	4	4
			9	4	2																		9	5	5
			10	4	4																		10	7	7
			11	5	0																		11	8	1
			12	5	3																		12	8	4
			13	6	0																		13	10	3
			14	7	0																		14	11	2
			15	8	0																		15	11	3
			16	8	1																		16	12	6
			17	8	2																		17	12	12
			18	9	1																		18	13	3
			19	11	5																		19	13	6
			20	12	1																		20	17	10
			21	13	2																		21	20	15
			22	13	13																		22	20	15
			23	14	2																		23	25	13
			24	14	6																		24	26	14
			25	15	2																		25	28	17
			26	16	3																		26	29	12
			27	17	0																		27	32	9
			28	17	2																		28	34	28
			29	18	4																		29	34	29
			30	19	0																		30	37	13
			31	21	8																		31	37	19
			32	22	7																		32	37	33
			33	23	12																		33	49	10
			34	25	2																		34	50	27
			35	26	0																		35	52	22
			36	26	3																		36	56	26
			37	26	5																		37	60	48
			38	33	2																		38	61	26
			39	33	3																		39	68	26
			40	37	22																		40	77	33
			41	38	15																		41	78	59
			42	39	22																		42	80	52
			43	47	16																		43	82	63
			44	50	27																		44	94	27
			45	54	9																		45	102	40
			46	66	12																		46	109	46
			47	71	17																		47	141	62
			48	71	23																		48	143	70
			49	82	29																		49	154	49
			50	157	26																		50	240	158
			51	167	28																		51	397	207
			52	246	41																		52	871	488
			53	264	49
			54	415	141
			55	1296	371

## Sheet: Data relating to figure 6
		Data relating to figure. 6 e, f and 9
				>100dpi infected mice (chronic) injected 2xi.p. 12.5 mg/kg EdU									>100dpi infected mice (chronic) injected 2xi.p. 12.5 mg/kg EdU							>100dpi infected mice (chronic) injected 2xi.p. 12.5 mg/kg EdU									>100dpi infected mice (chronic) injected 2xi.p. 12.5 mg/kg EdU									>100dpi infected mice (chronic) injected 2xi.p. 12.5 mg/kg EdU
				and culled 1-day later									and culled 7-days later							and culled 14-days later									and culled 7-days later									and culled 14-days later
																													Reordered as presented above									Reordered as presented above
				Peeled colon method (see ref [29])										Peeled colon method (see ref [29])							Peeled colon method (ref [29])									Peeled colon method (see [29])									Peeled colon method (see ref [29])
				Nest	Total # parasites	# EdU+	% EdU+/mouse							Nest	Total # parasites	# EdU+ve	% EdU+ve/mouse				Nest	Total # parasites	# EdU+ve	% EdU+ve/mouse					Nest	Total # parasites	# EdU+ve							Nest	Total # parasites	# EdU+ve
			Mouse 1	1	4	0							Mouse 1	1	72	0				Mouse 1	1	2	0						1	4	0							1	1	0
				2	5	3								2	284	23					2	91	0						2	8	4							2	1	0
				3	11	5								3	66	11					3	53	0						3	11	0							3	1	0
				4	14	2								4	8	4					4	2	0						4	11	0							4	2	0
				5	16	3								5	36	0					5	82	42						5	12	8							5	2	0
				6	19	0								6	11	0					6	81	0						6	13	0							6	2	0
				7	264	49								7	15	0					7	36	0						7	15	0							7	2	0
				8	25	2	17.8771							8	29	0					8	88	0	9.65517					8	28	3							8	2	0
			Mouse 2	9	2	0								9	260	0				Mouse 2	9	9	0						9	29	0							9	2	0
				10	4	4								10	372	9					10	17	0						10	36	0							10	3	0
				11	21	8								11	12	8	4.72103				11	12	0						11	40	0							11	3	0
				12	23	12							Mouse 2	12	13	0					12	7	0						12	41	0							12	4	0
				13	26	3								13	41	0					13	56	0						13	66	11							13	4	0
				14	66	12	27.4648							14	28	3					14	30	0						14	67	0							14	4	0
			Mouse 3	15	8	0								15	11	0					15	123	0						15	72	0							15	5	0
				16	18	4								16	4	0					16	64	0						16	119	27							16	5	0
				17	26	5								17	120	3	2.76498				17	12	0						17	120	3							17	5	0
				18	33	2							Mouse 3	18	119	27					18	31	0						18	260	0							18	5	0
				19	167	28	15.4762							19	40	0					19	4	0						19	284	23							19	6	0
			Mouse 4	20	157	26								20	67	0	11.9469				20	117	0						20	372	9							20	6	0
				21	246	41	16.6253														21	39	0															21	6	0
			Mouse 5	22	415	141															22	29	0															22	7	0
				23	54	9															23	9	0															23	7	0
				24	8	2								Histological sectioning method							24	108	0	0														24	9	0
				25	26	0														Mouse 3	25	34	0															25	9	0
				26	17	0							Mouse 4	1	3	0					26	126	0															26	9	0
				27	22	7	29.3358							2	1	0					27	89	0															27	10	0
			Mouse 6	28	13	2								3	2	1					28	90	0															28	11	0
				29	15	2								4	2	0					29	32	0															29	12	0
				30	4	2								5	244	21					30	29	0															30	12	0
				31	17	2								6	8	4					31	17	0															31	13	0
				32	33	3								7	2	0					32	82	0															32	14	0
				33	39	22								8	2	0					33	1969	0	0														33	15	0
				34	71	17								9	2	0	9.77444			Mouse 4	34	4	0															34	16	0
				35	12	1							Mouse 5	10	2	0					35	5	0															35	17	0
				36	4	0								11	2	0					36	9	0															36	17	0
				37	4	0								12	1	0					37	14	0															37	17	0
				38	2	0								13	2	0					38	15	0															38	17	0
				39	37	22								14	1	0					39	16	0															39	20	0
				40	3	1								15	11	5					40	17	0															40	21	0
				41	2	0								16	58	6					41	17	0															41	22	0
				42	13	13								17	6	1					42	22	0															42	24	0
				43	6	0								18	6	0					43	24	0															43	24	0
				44	1296	371	29.1534							19	2	0					44	26	0															44	24	0
			Mouse 7	45	14	6								20	1	0					45	38	0															45	25	0
				46	2	0								21	1	0					46	38	0															46	26	0
				47	82	29								22	4	0					47	47	0															47	29	0
				48	50	27								23	15	0					48	200	0	0														48	29	0
				49	71	23								24	12	0				Mouse 5	49	1	0															49	29	0
				50	8	1								25	14	0					50	1	0															50	30	0
				51	9	1								26	6	0					51	1	0															51	31	0
				52	38	15								27	2	2					52	2	0															52	32	0
				53	7	0								28	5	0					53	2	0															53	32	0
				54	5	0								29	21	0					54	2	0															54	32	0
				55	47	16	35.4354							30	2	0					55	3	0															55	34	0
														31	5	0					56	3	0															56	35	0
														32	2	0					57	4	0															57	36	0
														33	102	0					58	5	0															58	37	0
														34	153	0					59	6	0															59	38	0
				Histological sectioning method										35	7	0					60	10	0															60	38	0
														36	21	0					61	13	0															61	39	0
			Mouse 8	1	1	0								37	1	0					62	21	0															62	40	0
				2	802	190								38	17	0					63	24	0															63	43	0
				3	10	4								39	4	0					64	24	0															64	47	0
				4	8	0								40	23	0	2.75049				65	25	0															65	50	0
				5	23	5							Mouse 6	41	22	0					66	29	0															66	53	0
				6	1	0								42	5	0					67	32	0															67	56	0
				7	2	0								43	18	1					68	32	0															68	60	0
				8	6	0								44	2	0	2.12766				69	35	0															69	60	0
				9	2	0															70	37	0															70	64	0
				10	14	0															71	43	0															71	67	0
				11	14	0															72	67	0	0														72	81	0
				12	26	0														Mouse 6	73	5	0															73	82	0
				13	4	0															74	6	0															74	82	42
				14	3	0															75	7	0															75	86	0
				15	18	0															76	40	0															76	88	0
				16	7	2															77	50	0															77	89	0
				17	15	1															78	60	0															78	90	0
				18	46	2															79	60	0															79	91	0
				19	50	11															80	100	0															80	100	0
				20	142	46															81	160	0	0														81	108	0
				21	24	5														Mouse 7	82	2	0															82	117	0
				22	10	2															83	5	0															83	123	0
				23	3	0															84	6	0															84	126	0
				24	3	0															85	11	0															85	160	0
				25	3	0															86	20	0															86	200	0
				26	5	2															87	86	0	0														87	1969	0
				27	16	3
				28	9	2
				29	1	0
				30	2	0
				31	2	0							% EdU+ve in mice processed by the peeled colon method vs. the histological sectioning method
				32	21	3
				33	51	9
				34	2	1
				35	2	0
				36	46	8
				37	2	0
				38	90	33
				39	4	0
				40	2	0
				41	1	0
				42	7	2	22.0667
			Mouse 9	46	25	2
				47	16	4
				48	11	3
				49	116	18
				50	17	1
				51	11	2
				52	9	0
				53	2	0
				54	4	0
				55	15	1
				56	20	1
				57	16	0
				58	2	0
				59	4	1
				60	8	0
				61	26	3
				62	12	4
				63	34	15
				64	127	38
				65	268	34
				66	17	3
				67	18	1
				68	5	0
				69	12	1
				70	13	4
				71	2	0
				72	4	0
				73	6	0
				74	3	0
				75	21	1
				76	38	10
				77	1	0
				78	4	0
				79	3	0
				80	8	0
				81	1	0
				82	1	0
				83	10	0
				84	15	1
				85	17	8	16.5605
			Mouse 10	86	29	1
				87	28	4
				88	22	1
				89	60	9
				90	5	0
				91	100	18
				92	11	2
				93	3	0
				94	6	4
				95	15	0
				96	62	9
				97	6	0
				98	2	0
				99	19	3	13.8587
